# Supplementary material for: The immune receptor SLAMF5 regulates myeloid-cell mediated neuroinflammation in multiple sclerosis
Source: PLoS Biol. 2025 Sep 8;23(9):e3003373. doi: 10.1371/journal.pbio.3003373 (PMC12431667; doi:10.1371/journal.pbio.3003373)
Supplement: S1 Data — (XLSX) [file pbio.3003373.s016.xlsx]

## Sheet: Fig. 1 B
WT Healthy	WT EAE
6.16	21.4
6.61	30.6
7.72	33.7
8.49	11.6
13	9.18
2.4	15.1
2.44	22.3
2.2	6.31
	6.09
	5.27

## Sheet: Fig. 1 D
WT EAE	SLAMF5-/- EAE
43.1	10.6
66.6	28.6
53.6	42.1
63.3	23.1
36	15.8
51.6	32
52.8	20.3
28.7	14.3
4.63	9.01
25.6	8.19
40.8	3.19
28.7	19.7
52.4	23.5
84.7	12.4
88.4	10.4
34.4	33
28	30.4
24.3	13.1
19.1	4.5
13.2	6.64
	12.2
	7.15
	1.83
	5.14
	2.23

## Sheet: Fig. 1 F
WT EAE	SLAMF5-/- EAE
67.2	12.1
75	29
68.5	50.9
74.8	26.3
79.8	13.7
7.62	13.5
24.7	5.16
97.4	4.76
2.9	5.78
37.4	9.31
3.42	4.17
27.6	1.55
55.6	2.04
54.4	10.1
59.4	33.2
56.6	16.6
57.1	17.1
36.8	59.5
35.4	56.1
32.8	12.3
28.2	3.72
28.4	5.1
	10.9
	3.94
	1.37
	6.29
	1.64

## Sheet: Fig. 1 G
WT Healthy	WT EAE	SLAMF5-/- EAE
6.26	12.7	13.4
7.92	10.4	15
10.3	17.8	10.6
5.84	20.6	14.3
5.79	13.1	13.2
6.27	25.6	13.2
15	41.6	19.5
14.1	8.79	22.2
	16.7	9.38
	45.5	20.6
	9.01	13.8
	20.3	11.3
	12.3	11.7
	17.1	11.8
	14.5	14.5
	15.6	10.4
	12	19.3
	11.7	6.48
	37.3	9.3
	10.9	13.2
	19.1	9.01
	41.1	21.4
	10.5	20.7
	18.9	19.7
	26.1	14
	21.4	14.1
	15.3	13.4
	31.4	14.1
	24.6	15.9
	25.7	12.3
		26.2
		19.3
		16.5
		25.2

## Sheet: Fig. 1 H
WT EAE	SLAMF5-/- EAE
3051	2646
10122	1172
1212	506
6378	3034
11035	8777
16557	12855
13465	8345
43255	6407
26229	16580
16953	5861
15959	22548
45178	12209
	479

## Sheet: Fig. 1 I
WT EAE	SLAMF5-/- EAE
2522	1265
7380	417
695	340
3562	2422
5874	2679
9208	2321
6233	2192
9886	1553
7681	2864
3805	845
4614	1830
6612	2679
	156

## Sheet: Fig. 1 J
	WT EAE													SLAMF5-/- EAE
IL17	26.8	27.4	30.2	31.5	22.9	24.1	24.6	19.5	19.5	26.5	20.6	20.8		29.7	39.3	28.9	23.7	20.3	15.6	20.7	22.4	18.4	27.3	22.4	20.4	14.8
IFN g	26.3	39	30.6	43.3	37	43	40.5	30.7	32.1	41.8	34.4	37.4		33	35.1	30	32.8	29.9	29.5	33.7	33	29	32.1	37.3	26.4	15.4
FOXP3	16.5	28.3	19.2	28	27.3	27.4	37.3	25.6	30.5					22.5	23.6	16.8	23.9	25.5	26.7	32.8	25	14.6

## Sheet: Fig. 2 C
control EAE	cKO SLAMF5 EAE
8.86	2.76
8.18	5.45
9.45	3.1
4.68	1.63
11.1	1.4
6.83	1.85
20.7	9.8
12.7	1.77
8.6	7.97
14.4	1.3
27.5	12.9
17.5	3.88
22.9	1.96
24.5	1.51
27.6
35.8
24.4
18.1
19.6

## Sheet: Fig. 2 E
control EAE	cKO SLAMF5 EAE
31.9	37.2
33.4	32.6
34	38.2
44.2	43.3
20.9	44.1
38.3	39.3
41.2	33.2
44.7	32.4
44.5
44.5

## Sheet: Fig. 2 G
control EAE	cKO SLAMF5 EAE
18.5	26.6
17.4	19.9
29.3	11.9
18.9	11.2
16.5	24.7
17.1	31.8
20.5	26.6
30.8	19.9
22.7	11.9
18.5	11.2
17.4	24.7
29.3	31.8
18.9	7.58
16.5	24.9
17.1	10.3
20.5	21.1
30.8	26
22.7	17.7
15	22.6
9.13	20.2
10.8
16.7
9.85
19.9
22.6
19
28
28.4

[truncated: 64 more sheets: Fig. 2 H, Fig. 2 I, Fig. 2 K, Fig. 2 M, Fig. 2 O , Fig. 2 P, Fig. 2 Q, Fig. 3 A, Fig. 3 B, Fig. 3 D, Fig. 3 F, Fig. 3 H, Fig. 3 J, Fig. 3 L, Fig. 3 M, Fig. 3 N, Fig. 3 P, Fig. 3 R, Fig. 4 , Fig. 5 A …]
